# Supplementary material for: Immobilization of Lipases on Chitosan Hydrogels Improves Their Stability in the Presence of the Products of Triglyceride Oxidation
Source: Gels. 2023 Sep 24;9(10):776. doi: 10.3390/gels9100776 (PMC10606435; doi:10.3390/gels9100776)
Supplement: Supplementary file 1 [file gels-09-00776-s001.zip]

Archive with 1 entries (1 files):
- gels-2554935-supplementary.pdf
